# Supplementary material for: Intradermal Vaccination against Influenza with a STING-Targeted Nanoparticle Combination Adjuvant Induces Superior Cross-Protective Humoral Immunity in Swine Compared with Intranasal and Intramuscular Immunization
Source: Vaccines (Basel). 2023 Nov 7;11(11):1699. doi: 10.3390/vaccines11111699 (PMC10675188; doi:10.3390/vaccines11111699)
Supplement: Supplementary file 1 [file vaccines-11-01699-s001.zip]

Archive with 1 entries (1 files):
- vaccines-2683128-supplementary.pdf
